# Supplementary material for: Exploring the Biofilm Formation Capacity in S. pseudintermedius and Coagulase-Negative Staphylococci Species
Source: Pathogens. 2022 Jun 16;11(6):689. doi: 10.3390/pathogens11060689 (PMC9229561; doi:10.3390/pathogens11060689)
Supplement: Supplementary file 1 [file pathogens-11-00689-s001.zip]

Archive with 1 entries (1 files):
- pathogens-1705715-supplementary.pdf
